# Supplementary material for: Novel 1-(1-Arylimiazolin-2-Yl)-3-Arylalkilurea Derivatives with Modulatory Activity on Opioid MOP Receptors
Source: Molecules. 2024 Jan 24;29(3):571. doi: 10.3390/molecules29030571 (PMC10856196; doi:10.3390/molecules29030571)
Supplement: Supplementary file 1 [file molecules-29-00571-s001.zip]

Archive with 1 entries (1 files):
- molecules-2764557-supplementary.pdf
